# Supplementary material for: Perioperative outcomes and hospitalization costs of radical vs. conservative surgery for hepatic cystic echinococcosis: A retrospective study
Source: PLoS Negl Trop Dis. 2024 Nov 13;18(11):e0012620. doi: 10.1371/journal.pntd.0012620 (PMC11559981; doi:10.1371/journal.pntd.0012620)
Supplement: S1 Data — (XLSX) [file pntd.0012620.s001.xlsx]

## Sheet: Sheet1
ID	Age	Gender	Cyst location	Cyst diameter	Number of cysts	WHO type of cyst	Epigastric pain	Abdominal mass	History of abdominal surgery	Fever	Extrahepatic cyst	Open abdominal surgery	Radical surgery	Time of operation	Blood loss	Blood transfusion	ICU stay	Bile leakage	Effusion	Pulmonary infection	Incision infection	Intestinal obstruction	Overall morbidity	Death	Abdominal drainage time	Post-operation hospitalization stay	Surgery cost	Total cost
1	35	male	Right lobe	6.3	＞1	Type1	Yes	No	No	No	Yes	Yes	No	126	50	0	No	No	Yes	No	No	No	Yes	No	＞7	10	4506	19574.9
2	11	male	Left lobe	6.6	1	Type2	Yes	Yes	Yes	No	No	Yes	Yes	63	50	0	No	No	No	No	No	No	No	No	≤7	9	7720	32875.6
3	13	male	Both the lobes	8	＞1	Type2	Yes	Yes	No	No	No	Yes	No	155	80	0	No	No	No	No	No	No	No	No	＞7	12	5176	18620.3
4	20	male	Right lobe	4.7	1	Type3	No	No	No	No	No	Yes	Yes	108	150	0	No	No	No	No	No	No	No	No	≤7	5	4730	12671.7
5	15	male	Right lobe	8.1	1	Type1	No	Yes	No	No	No	Yes	Yes	144	100	0	No	No	No	No	No	No	No	No	＞7	8	5870	19168
6	9	male	Right lobe	8.4	＞1	Type2	No	Yes	No	No	Yes	Yes	No	99	50	0	No	No	No	No	No	No	No	No	≤7	8	4100	11852.3
7	40	male	Right lobe	22.4	＞1	Type2	No	No	No	No	No	Yes	No	130	50	0	No	No	No	No	No	No	No	No	＞7	9	5425	25139.1
8	21	male	Right lobe	12	1	Type1	Yes	No	No	No	No	Yes	No	99	60	0	No	Yes	No	No	No	No	Yes	No	＞7	11	4056	16024
9	59	male	Right lobe	20	＞1	Type2	Yes	No	No	No	No	Yes	Yes	315	500	400	No	No	No	No	No	No	Yes	No	＞7	12	8590	42623.5
10	50	male	Right lobe	9.3	1	Type2	Yes	No	No	No	No	Yes	No	190	50	0	No	Yes	No	Yes	No	No	Yes	No	＞7	20	2563.5	32344.5
11	36	male	Right lobe	18.7	1	Type3	No	Yes	No	No	No	Yes	No	210	200	0	No	Yes	Yes	Yes	No	No	Yes	No	＞7	15	6168.5	35631.6
12	20	male	Right lobe	7.8	1	Type4	No	Yes	Yes	No	No	Yes	No	155	50	0	No	No	No	No	No	No	No	No	≤7	7	2530	10076.7
13	17	male	Right lobe	10.1	1	Type1	Yes	Yes	No	No	No	Yes	No	140	50	0	No	No	Yes	No	No	No	Yes	No	＞7	11	4066	24765
14	21	male	Both the lobes	10	＞1	Type2	No	Yes	No	No	No	Yes	Yes	140	100	0	No	No	No	No	No	No	No	No	≤7	8	4566	18696.2
15	19	male	Right lobe	18.2	1	Type1	No	No	Yes	No	No	Yes	No	170	200	0	No	Yes	No	No	No	No	Yes	No	＞7	11	8050	25982.2
16	64	male	Right lobe	7.4	1	Type4	Yes	Yes	Yes	No	No	Yes	No	110	50	0	No	No	No	Yes	No	No	Yes	No	≤7	8	3833.5	25839.5
17	23	male	Left lobe	15	＞1	Type3	Yes	Yes	No	No	Yes	Yes	Yes	180	150	0	No	No	Yes	No	No	No	Yes	No	≤7	7	3733.5	18315.5
18	13	male	Both the lobes	7.3	＞1	Type3	Yes	Yes	No	No	No	Yes	No	168	100	0	No	No	No	No	No	No	No	No	＞7	16	8140	27887.1
19	18	male	Right lobe	11.2	1	Type1	No	No	No	No	No	Yes	No	130	100	0	No	No	No	No	No	No	No	No	＞7	10	2388.5	15449.5
20	36	male	Right lobe	13	1	Type3	Yes	No	No	No	No	Yes	No	115	100	0	No	No	No	No	No	No	No	No	≤7	8	5336	24133
21	15	male	Right lobe	10	1	Type1	No	No	No	No	No	Yes	No	130	100	0	No	No	No	No	No	No	No	No	＞7	11	4276	16966.3
22	18	male	Right lobe	22	＞1	Type1	Yes	Yes	No	No	Yes	Yes	Yes	170	80	0	No	Yes	Yes	No	No	No	Yes	No	＞7	9	6866	27743
23	7	male	Right lobe	8.2	1	Type1	Yes	No	No	No	No	Yes	No	40	20	0	No	No	No	No	No	No	No	No	＞7	9	2388.5	11520
24	45	male	Right lobe	7.3	1	Type2	No	Yes	No	No	No	Yes	No	114	100	0	No	No	No	No	No	No	No	No	＞7	9	4390	13361.3
25	48	male	Right lobe	11	1	Type4	Yes	Yes	No	No	No	Yes	No	165	50	0	No	No	No	No	No	No	No	No	≤7	10	3888.5	25528.9
26	48	male	Right lobe	9	1	Type2	Yes	No	Yes	No	No	Yes	Yes	120	200	0	No	No	No	No	No	No	No	No	≤7	7	5614	16366.1
27	53	male	Both the lobes	10.8	＞1	Type3	Yes	Yes	No	No	No	Yes	No	180	200	400	No	Yes	No	No	No	No	Yes	No	＞7	13	5603.5	55276.1
28	27	femal	Right lobe	9	1	Type1	Yes	No	No	No	No	Yes	No	87	30	0	No	No	No	No	No	No	No	No	＞7	8	3946	18045
29	39	femal	Right lobe	11.7	1	Type1	Yes	Yes	No	No	No	Yes	Yes	228	1500	800	No	No	Yes	No	No	No	Yes	No	＞7	11	4845	27464.3
30	51	male	Right lobe	15.3	1	Type3	Yes	Yes	No	No	No	Yes	No	300	100	0	No	No	No	No	No	No	No	No	＞7	12	2768.5	22717
31	25	male	Right lobe	14.7	1	Type1	No	No	No	No	No	Yes	No	100	20	0	No	No	No	No	No	No	No	No	＞7	11	3766	17993.6
32	27	femal	Right lobe	8	1	Type1	No	No	No	No	No	Yes	No	110	50	0	No	Yes	Yes	No	No	No	Yes	No	＞7	9	2538.5	14468.5
33	27	femal	Both the lobes	11.5	＞1	Type4	Yes	Yes	No	No	No	Yes	No	166	50	0	No	No	Yes	Yes	No	No	Yes	No	＞7	8	7210	34752
34	15	femal	Left lobe	6.9	1	Type1	No	Yes	No	No	No	Yes	Yes	110	50	0	No	No	No	No	No	No	No	No	≤7	5	2373.5	15171.1
35	53	femal	Right lobe	5.5	＞1	Type4	Yes	Yes	No	No	No	Yes	No	200	100	0	No	No	No	No	No	No	No	No	≤7	4	7290	20759
36	72	femal	Right lobe	13.9	1	Type1	Yes	Yes	No	No	Yes	Yes	No	216	50	0	No	No	No	No	No	No	No	No	＞7	9	8330	31951.4
37	27	femal	Right lobe	10	1	Type1	Yes	Yes	No	No	No	Yes	No	160	50	0	No	No	No	No	No	No	No	No	≤7	8	6580	23186.4
38	60	male	Right lobe	11.8	1	Type4	Yes	Yes	No	No	No	Yes	No	98	50	0	No	No	No	No	No	No	No	No	＞7	8	4778.5	20542.6
39	31	femal	Right lobe	7	＞1	Type1	No	No	No	No	No	Yes	No	141	70	0	No	No	No	No	No	No	No	No	＞7	8	4386	24647.1
40	39	femal	Right lobe	13	1	Type1	Yes	Yes	No	No	No	Yes	No	115	100	0	No	No	No	No	No	No	No	No	＞7	9	5815	17006.8
41	38	femal	Both the lobes	9	＞1	Type2	Yes	Yes	No	No	No	Yes	No	129	50	0	No	No	No	No	No	No	No	No	≤7	8	4476	19837.5
42	27	femal	Right lobe	5.9	1	Type1	No	No	No	No	No	Yes	No	95	50	0	No	No	Yes	No	No	No	Yes	No	＞7	12	2388.5	15338.5
43	24	femal	Left lobe	10	1	Type3	Yes	Yes	No	No	No	Yes	No	230	30	0	No	No	No	No	No	No	No	No	≤7	8	5090	25104.9
44	37	femal	Left lobe	12.8	1	Type3	No	No	No	No	No	Yes	No	105	50	0	No	No	No	No	No	No	No	No	≤7	6	4476	17892.9
45	44	femal	Right lobe	8	1	Type1	No	No	No	No	No	Yes	No	128	50	0	No	Yes	No	No	No	No	Yes	No	≤7	8	6010	17865.5
46	29	femal	Right lobe	7.8	1	Type1	No	No	No	No	No	Yes	No	146	50	0	No	Yes	No	No	No	No	Yes	No	＞7	7	4430	16288.8
47	27	femal	Left lobe	7.1	1	Type2	No	No	No	No	No	Yes	No	115	50	0	No	No	No	No	No	No	No	No	≤7	6	6610	23492.2
48	28	femal	Right lobe	11.6	1	Type2	No	No	No	No	No	Yes	Yes	141	50	0	No	No	No	No	No	No	No	No	≤7	7	4880	20260.7
49	5	femal	Right lobe	8	＞1	Type2	Yes	Yes	No	No	No	Yes	No	123	20	0	No	No	No	No	No	No	No	No	＞7	12	2456	12590.9
50	56	femal	Right lobe	6	1	Type1	No	Yes	No	No	No	No	No	87	5	0	No	No	No	No	No	No	No	No	≤7	8	5236	20346
51	57	femal	Right lobe	9	＞1	Type1	Yes	No	No	No	No	Yes	No	130	75	0	No	No	No	No	No	No	No	No	＞7	9	5646	27165.2
52	7	femal	Both the lobes	10	＞1	Type3	Yes	Yes	No	No	No	Yes	No	132	50	0	No	No	No	No	No	No	No	No	≤7	8	8870	21491.7
53	71	femal	Left lobe	12	1	Type1	Yes	Yes	No	No	No	Yes	Yes	108	150	0	No	No	No	No	No	No	No	No	≤7	8	6770	19176.2
54	4	femal	Right lobe	19	＞1	Type1	Yes	Yes	No	No	Yes	Yes	No	315	100	0	Yes	No	Yes	Yes	No	No	Yes	No	＞7	7	5525.5	21990.6
55	46	femal	Right lobe	12.8	1	Type3	No	Yes	No	No	No	Yes	No	102	100	0	No	Yes	No	No	No	No	Yes	No	＞7	9	4540	15984.7
56	41	femal	Right lobe	8	＞1	Type1	Yes	Yes	No	No	No	Yes	No	185	100	0	No	No	No	No	No	No	No	No	＞7	7	4066	22583
57	13	femal	Left lobe	14	1	Type1	Yes	Yes	No	No	No	Yes	Yes	105	70	0	No	No	No	No	No	No	No	No	≤7	9	5780	14527.3
58	54	femal	Right lobe	11	1	Type4	No	No	No	No	No	Yes	No	80	50	0	No	No	No	No	No	No	No	No	＞7	12	5243.5	15895.5
59	41	femal	Right lobe	11.8	1	Type4	No	Yes	No	No	No	Yes	Yes	160	50	0	No	No	No	No	No	No	No	No	＞7	9	2538.5	19977.6
60	46	femal	Right lobe	11.2	1	Type1	No	Yes	No	No	Yes	Yes	No	88	50	0	No	No	No	No	No	No	No	No	≤7	8	5826	27950.4
61	14	femal	Right lobe	12.8	＞1	Type1	Yes	Yes	No	No	No	Yes	No	165	150	0	No	No	No	No	No	No	No	No	＞7	15	3023.5	17373.8
62	45	femal	Left lobe	11.9	1	Type1	No	No	Yes	No	No	Yes	No	128	50	0	No	No	No	No	No	No	No	No	≤7	8	5812.5	16282.7
63	66	femal	Right lobe	8	1	Type1	Yes	Yes	No	No	No	Yes	No	130	50	0	No	No	No	No	No	No	No	No	≤7	7	5426	21575.1
64	23	femal	Right lobe	14	1	Type1	Yes	Yes	No	No	No	Yes	No	60	50	0	No	No	No	No	No	No	No	No	≤7	10	4989	17086.6
65	33	femal	Right lobe	12	1	Type2	Yes	Yes	No	No	No	Yes	No	195	50	0	No	No	No	No	No	No	No	No	≤7	8	4038.5	18662.2
66	70	femal	Right lobe	7.1	1	Type4	No	No	No	No	No	Yes	No	181	150	0	No	No	Yes	Yes	No	No	Yes	No	＞7	11	4750	17914.5
67	10	femal	Left lobe	5.6	1	Type1	No	No	No	No	No	Yes	Yes	201	100	0	No	No	No	No	No	No	No	No	≤7	6	8830	23875.2
68	52	femal	Right lobe	10	1	Type1	Yes	Yes	No	No	No	Yes	No	100	100	0	No	No	No	No	No	No	No	No	＞7	13	3720	30451.9
69	27	femal	Right lobe	8	1	Type1	No	Yes	No	No	No	Yes	No	80	20	0	No	Yes	Yes	No	No	No	Yes	No	＞7	10	3888.5	18751.7
70	4	male	Both the lobes	10	＞1	Type3	Yes	Yes	No	No	No	Yes	No	126	50	0	No	No	No	No	No	No	No	No	≤7	6	7176	16267.2
71	8	femal	Right lobe	9.9	＞1	Type4	Yes	Yes	No	No	No	Yes	No	110	50	0	No	No	Yes	No	No	No	Yes	No	≤7	9	3833.5	16008.2
72	58	femal	Left lobe	10.4	1	Type4	Yes	No	Yes	No	No	Yes	No	120	50	0	No	No	No	No	No	No	No	No	≤7	6	2928.5	16053.3
73	21	femal	Both the lobes	9	＞1	Type1	Yes	Yes	Yes	No	No	Yes	Yes	132	300	0	No	No	No	No	No	No	No	No	＞7	9	9370	36702.4
74	22	femal	Right lobe	7.8	1	Type4	Yes	No	No	No	No	Yes	No	99	50	0	No	No	No	No	No	No	No	No	≤7	6	4356	21210.3
75	30	femal	Right lobe	5.6	＞1	Type1	Yes	No	No	No	No	Yes	No	140	150	0	No	No	No	No	No	No	No	No	＞7	10	5116	19850.1
76	43	femal	Right lobe	8	1	Type2	Yes	No	No	No	No	Yes	Yes	487	600	800	No	No	No	No	No	No	No	No	＞7	10	8570	36964.7
77	24	femal	Right lobe	11	1	Type1	Yes	Yes	No	No	No	Yes	Yes	160	80	0	No	No	No	No	No	No	No	No	＞7	12	4584	25992.4
78	53	male	Both the lobes	16.6	＞1	Type4	No	Yes	No	No	No	Yes	No	220	100	0	No	No	No	No	No	No	No	No	＞7	9	3886	19828.6
79	16	male	Left lobe	6.4	＞1	Type1	No	No	Yes	No	No	Yes	No	132	100	0	No	No	No	No	No	No	No	No	≤7	7	4034	17244.4
80	42	male	Right lobe	8	1	Type2	No	No	Yes	No	No	Yes	No	115	200	0	No	No	No	No	No	No	No	No	≤7	7	5965	22604.4
81	53	male	Right lobe	14	1	Type1	Yes	Yes	No	No	No	Yes	No	126	50	0	No	No	Yes	No	No	No	Yes	No	＞7	8	5840	27677.8
82	32	male	Right lobe	10	1	Type1	No	No	No	No	No	Yes	No	120	20	0	No	No	No	No	No	No	No	No	＞7	8	5286	20396.3
83	29	male	Right lobe	14	＞1	Type1	Yes	Yes	No	No	No	Yes	No	100	50	0	No	No	No	No	No	No	No	No	＞7	9	4638.5	21281.1
84	12	male	Left lobe	5	1	Type1	No	No	No	No	Yes	Yes	Yes	209	30	0	Yes	No	No	No	No	No	No	No	≤7	8	5730	27555.8
85	28	male	Both the lobes	22.6	1	Type2	Yes	Yes	No	No	No	Yes	No	65	50	0	No	Yes	No	No	No	No	Yes	No	＞7	32	2388.5	17124.2
86	18	male	Both the lobes	16.7	＞1	Type3	No	Yes	Yes	No	No	Yes	No	270	100	0	No	No	No	No	No	No	No	No	＞7	14	2768.5	25465.5
87	25	male	Left lobe	20	1	Type3	Yes	Yes	Yes	No	No	Yes	No	130	50	0	No	No	No	No	No	No	No	No	＞7	10	2728.5	16781.1
88	29	male	Left lobe	8	1	Type1	Yes	Yes	No	No	No	Yes	No	120	100	0	No	No	No	No	No	No	No	No	＞7	9	4240	22237.3
89	14	femal	Right lobe	7.2	1	Type4	Yes	No	No	No	No	Yes	No	84	50	0	No	No	No	No	No	No	No	No	＞7	7	4435	17527.7
90	63	male	Right lobe	12.4	1	Type4	Yes	Yes	No	No	No	Yes	No	105	50	0	No	No	Yes	No	No	No	Yes	No	≤7	9	4415	25365.2
91	53	male	Right lobe	12	1	Type1	Yes	No	No	No	No	Yes	No	110	20	0	No	No	No	No	No	No	No	No	＞7	7	5250	21670.5
92	34	male	Left lobe	7.4	1	Type2	Yes	Yes	Yes	No	Yes	Yes	No	135	200	0	No	No	No	No	No	No	No	No	＞7	8	2428.5	17909.4
93	52	male	Right lobe	12	1	Type2	Yes	No	No	No	No	Yes	No	180	100	0	No	No	No	No	No	No	No	No	＞7	7	7850	26062.6
94	41	male	Right lobe	14	1	Type4	No	No	No	No	No	Yes	No	110	30	0	No	No	No	No	No	No	No	No	≤7	6	7730	24202
95	49	male	Right lobe	8.3	1	Type4	Yes	No	No	No	No	Yes	No	120	100	0	No	No	No	No	No	No	No	No	＞7	9	6480	28957.8
96	34	male	Right lobe	9	1	Type1	No	Yes	No	No	No	Yes	Yes	272	400	0	No	No	No	No	No	No	No	No	≤7	6	6075	23006
97	47	male	Left lobe	7.3	1	Type4	Yes	Yes	Yes	No	No	Yes	Yes	211	200	400	No	Yes	No	No	No	No	Yes	No	＞7	12	8890	46715.1
98	42	male	Right lobe	11	1	Type3	No	No	No	No	No	Yes	No	186	150	0	No	No	No	No	No	No	No	No	＞7	12	4466	24289.7
99	37	femal	Left lobe	8.1	1	Type2	No	Yes	No	No	No	Yes	No	85	20	0	No	No	No	No	No	No	No	No	＞7	8	4296	23656.4
100	46	femal	Left lobe	5	1	Type5	Yes	No	Yes	No	No	No	Yes	96	20	0	No	No	No	No	No	No	No	No	≤7	4	4230	10419.3
101	32	male	Right lobe	11.6	1	Type4	Yes	Yes	No	No	No	Yes	No	70	100	0	No	No	Yes	No	No	No	Yes	No	＞7	8	3683.5	18512.2
102	52	male	Left lobe	7.6	＞1	Type1	Yes	Yes	Yes	No	No	No	Yes	307	200	800	No	No	No	No	No	No	No	No	＞7	9	5805	38500.5
103	44	femal	Right lobe	10.5	1	Type4	No	Yes	No	No	No	Yes	Yes	228	100	0	No	No	No	No	No	No	No	No	＞7	13	7370	26775.1
104	20	male	Left lobe	11	1	Type2	No	No	No	No	No	Yes	No	105	50	0	No	No	No	No	No	No	No	No	≤7	9	4466	17211
105	33	male	Both the lobes	12.4	＞1	Type2	No	No	No	No	No	Yes	No	170	50	0	No	No	No	No	No	No	No	No	＞7	5	5316	17417.6
106	32	male	Right lobe	5.2	1	Type2	No	No	No	No	No	Yes	No	109	100	0	No	No	No	No	No	No	No	No	＞7	8	4410	10842.3
107	32	male	Right lobe	5.8	1	Type4	No	No	No	No	No	Yes	Yes	180	50	0	No	No	No	No	No	No	No	No	≤7	9	4346	23530.2
108	19	male	Both the lobes	7.1	＞1	Type1	Yes	Yes	No	No	No	Yes	Yes	119	50	0	No	No	No	No	No	No	No	No	＞7	9	4296	20410.5
109	36	femal	Right lobe	15.1	＞1	Type4	No	No	No	No	No	Yes	No	180	100	0	No	Yes	No	No	No	No	Yes	No	≤7	9	6056	27299
110	39	femal	Right lobe	11	1	Type3	Yes	No	No	No	Yes	Yes	No	175	100	0	No	No	Yes	No	No	No	Yes	No	＞7	13	11873.5	25335.2
111	36	femal	Right lobe	10.2	1	Type3	Yes	No	Yes	No	No	Yes	Yes	260	50	0	No	Yes	No	No	No	No	Yes	No	＞7	12	4018.5	26192.4
112	18	male	Right lobe	5.8	1	Type1	No	No	No	No	No	Yes	Yes	110	600	400	No	Yes	No	No	No	No	Yes	No	＞7	15	7300	42375.6
113	24	femal	Left lobe	12	1	Type4	Yes	Yes	Yes	No	No	Yes	Yes	165	150	0	No	No	No	No	No	No	No	No	≤7	8	3151.5	16477.6
114	29	femal	Left lobe	8	＞1	Type1	Yes	No	Yes	No	No	Yes	No	85	100	0	No	No	No	No	No	No	No	No	≤7	6	3793.5	15447.3
115	27	femal	Left lobe	12.7	1	Type4	Yes	Yes	No	No	No	Yes	No	100	50	0	No	No	No	No	No	No	No	No	＞7	8	2998.5	12194.9
116	34	femal	Right lobe	9.8	＞1	Type1	No	No	Yes	No	No	Yes	No	156	50	0	No	No	No	No	No	No	No	No	＞7	5	4570	14863.8
117	30	femal	Right lobe	4	1	Type4	Yes	Yes	No	No	No	Yes	No	175	200	0	No	No	No	No	No	No	No	No	＞7	9	3038.5	16871.7
118	29	femal	Right lobe	10	1	Type4	No	Yes	No	No	No	Yes	No	127	50	0	No	No	No	No	No	No	No	No	≤7	6	7400	22139.5
119	39	femal	Right lobe	17.2	1	Type1	Yes	Yes	No	No	No	Yes	Yes	450	2500	3540	Yes	No	No	No	No	No	No	No	＞7	14	8710	56224.2
120	9	femal	Both the lobes	9.9	＞1	Type3	No	Yes	No	No	No	Yes	Yes	197	150	0	No	No	Yes	No	No	No	Yes	No	＞7	10	6100	16535.8
121	50	femal	Right lobe	7.5	1	Type1	No	No	No	No	No	Yes	No	130	50	0	No	Yes	No	No	No	No	Yes	No	＞7	11	5400	26566.4
122	34	femal	Right lobe	8.2	1	Type1	No	Yes	Yes	No	No	Yes	No	145	20	0	No	No	Yes	No	No	No	Yes	No	≤7	8	4056	22889.3
123	20	femal	Right lobe	11.7	1	Type3	No	Yes	No	No	No	Yes	No	78	50	0	No	No	No	No	No	No	No	No	≤7	6	5456	18643.8
124	60	male	Right lobe	10	1	Type4	No	No	Yes	No	No	Yes	No	105	30	0	No	No	No	No	No	No	No	No	＞7	12	4440	32856.1
125	67	male	Right lobe	7.8	1	Type3	No	No	Yes	No	No	Yes	No	175	100	0	No	No	Yes	Yes	No	No	Yes	No	≤7	9	2728.5	18552
126	68	male	Right lobe	16.5	1	Type3	No	Yes	Yes	No	No	Yes	Yes	312	600	400	Yes	No	Yes	No	No	No	Yes	No	＞7	9	7290	58962.3
127	27	femal	Right lobe	9.5	1	Type4	No	No	No	No	No	Yes	No	245	50	0	No	No	No	No	No	No	No	No	≤7	8	4296	20808.5
128	62	femal	Left lobe	4.8	1	Type4	No	No	No	No	No	Yes	Yes	104	80	0	No	No	No	No	No	No	No	No	＞7	9	5630	20036.7
129	52	femal	Right lobe	5.3	1	Type1	Yes	Yes	Yes	No	No	Yes	No	135	50	0	No	No	No	No	No	No	No	No	＞7	8	2483.5	17443.5
130	9	femal	Right lobe	10.3	1	Type1	No	No	No	No	No	Yes	No	91	20	0	No	No	No	No	No	No	No	No	≤7	6	4540	14018.8
131	34	male	Right lobe	7.2	1	Type4	Yes	Yes	No	No	No	Yes	No	115	20	0	No	No	No	No	No	No	No	No	＞7	9	3788.5	19017
132	36	femal	Right lobe	12.1	1	Type1	No	No	No	No	No	Yes	No	142	50	0	No	No	Yes	No	No	No	Yes	No	＞7	8	4686	21483
133	45	femal	Right lobe	7.4	1	Type2	No	Yes	No	No	No	Yes	Yes	265	200	0	No	No	No	No	No	No	No	No	≤7	9	7150	29999.5
134	5	femal	Right lobe	6.3	＞1	Type1	No	No	Yes	No	Yes	Yes	Yes	113	20	0	No	No	No	No	No	No	No	No	≤7	7	3934	12728.1
135	61	femal	Right lobe	9.5	＞1	Type4	No	Yes	No	No	No	Yes	No	162	100	0	No	No	No	Yes	No	No	Yes	No	＞7	8	5800	20500.5
136	29	femal	Right lobe	14.7	1	Type1	No	No	No	No	No	Yes	No	104	50	0	No	No	Yes	No	No	No	Yes	No	＞7	7	4642.5	20978.2
137	25	femal	Right lobe	9.5	1	Type4	Yes	Yes	No	No	No	Yes	No	165	20	0	No	No	No	No	No	No	No	No	＞7	8	7620	25026.6
138	29	femal	Right lobe	9.1	1	Type1	No	No	No	No	No	Yes	No	185	30	0	No	No	No	No	No	No	No	No	≤7	6	6810	18272.5
139	25	femal	Left lobe	7.3	＞1	Type1	Yes	Yes	No	No	Yes	Yes	No	145	150	0	No	No	No	No	No	No	No	No	≤7	12	5510	20052.4
140	25	femal	Left lobe	8	1	Type2	Yes	Yes	No	No	No	Yes	Yes	132	100	0	No	No	No	No	No	No	No	No	＞7	6	4066	23126
141	12	femal	Left lobe	14	1	Type1	Yes	Yes	No	No	No	Yes	No	120	100	0	No	No	Yes	No	No	No	Yes	No	≤7	8	5056	20101.9
142	15	femal	Right lobe	7.6	＞1	Type2	Yes	Yes	No	No	No	Yes	Yes	120	200	0	No	No	Yes	No	No	No	Yes	No	≤7	9	6310	18218.2
143	37	femal	Both the lobes	7.3	＞1	Type3	Yes	No	Yes	No	No	Yes	No	210	100	0	No	No	No	No	No	No	No	No	≤7	8	4633.5	21363.8
144	60	femal	Left lobe	8.4	1	Type1	Yes	No	No	No	Yes	Yes	No	45	20	0	No	No	Yes	No	No	No	Yes	No	＞7	12	5460	28890.7
145	24	femal	Right lobe	10	1	Type2	Yes	Yes	No	No	No	Yes	Yes	50	500	400	No	No	Yes	No	No	No	Yes	No	＞7	10	4069	20870.7
146	15	male	Right lobe	4.6	1	Type1	No	No	No	No	No	Yes	No	110	100	0	No	No	No	No	No	No	No	No	＞7	8	5105	19073.3
147	6	femal	Left lobe	9.3	＞1	Type1	No	Yes	No	No	No	Yes	No	117	50	0	No	No	No	No	No	No	No	No	≤7	9	5020	13882.6
148	67	male	Right lobe	10	1	Type4	No	Yes	No	No	No	Yes	No	90	80	0	No	No	No	No	No	No	No	No	＞7	11	4356	26382.1
149	27	femal	Both the lobes	6.8	＞1	Type2	No	Yes	No	No	Yes	Yes	No	195	100	0	No	No	Yes	No	No	No	Yes	No	≤7	9	4410	24281.7
150	43	femal	Left lobe	12	1	Type3	No	No	No	No	No	Yes	No	120	50	0	No	No	No	No	No	No	No	No	≤7	8	4296	21392.5
151	63	femal	Left lobe	8	1	Type1	Yes	Yes	No	No	No	Yes	No	63	100	0	No	No	No	No	No	No	No	No	＞7	9	2388.5	10586.8
152	49	femal	Right lobe	14	1	Type2	Yes	No	No	No	No	Yes	No	160	100	0	No	No	No	No	No	No	No	No	＞7	6	4286	22530.9
153	66	femal	Right lobe	9	1	Type1	No	No	No	No	No	Yes	No	95	50	0	No	No	No	No	No	No	No	No	≤7	7	5406	21454
154	48	femal	Right lobe	6.8	1	Type4	Yes	No	No	No	No	Yes	No	135	30	0	No	No	Yes	No	No	No	Yes	No	＞7	12	6760	24296.5
155	65	femal	Left lobe	4.9	＞1	Type1	Yes	Yes	No	No	No	Yes	No	85	50	0	No	No	No	No	No	No	No	No	≤7	9	5343.5	26806.5
156	27	femal	Right lobe	7	1	Type1	No	No	No	No	No	Yes	No	150	60	0	No	No	No	No	No	No	No	No	＞7	9	4276	20319.8
157	62	femal	Right lobe	11.8	1	Type2	No	No	No	No	No	Yes	No	183	50	0	No	No	Yes	No	No	No	Yes	No	＞7	10	4116	26792.5
158	33	femal	Right lobe	9	1	Type1	No	No	No	No	No	Yes	No	130	80	0	No	No	No	No	No	No	No	No	＞7	14	2593.5	16099.6
159	63	femal	Right lobe	6.6	1	Type1	Yes	No	Yes	No	No	No	No	140	40	0	No	No	No	No	No	No	No	No	≤7	6	5096	17645.5
160	44	femal	Both the lobes	5.9	＞1	Type2	Yes	No	Yes	No	No	Yes	Yes	169	200	0	No	No	Yes	Yes	No	No	Yes	No	＞7	10	7130	25201.7
161	57	femal	Right lobe	17.2	1	Type3	No	Yes	No	No	No	Yes	No	153	30	0	No	No	No	No	No	No	No	No	≤7	9	4996	24006.3
162	46	femal	Right lobe	8	1	Type2	Yes	Yes	No	No	No	Yes	Yes	80	20	0	No	No	No	No	No	No	No	No	≤7	6	3826	17368.7
163	22	male	Right lobe	11.6	1	Type3	No	No	No	No	No	Yes	No	209	200	0	No	No	No	No	No	No	No	No	＞7	15	6080	22849.2
164	64	femal	Right lobe	6.1	1	Type1	Yes	Yes	No	No	No	Yes	No	45	20	0	No	No	No	No	No	No	No	No	≤7	8	2498.5	16172.1
165	50	male	Right lobe	10.6	1	Type1	Yes	Yes	No	No	No	Yes	No	130	50	0	No	No	Yes	No	No	No	Yes	No	＞7	10	3833.5	19188
166	7	male	Right lobe	6.8	1	Type1	No	Yes	No	No	Yes	Yes	Yes	163	50	0	No	No	No	No	No	No	No	No	＞7	11	7000	18131.9
167	74	male	Left lobe	8	1	Type2	No	No	No	No	No	Yes	Yes	150	100	0	No	No	No	No	No	No	No	No	≤7	6	5360	15971
168	23	femal	Right lobe	8	＞1	Type3	Yes	Yes	No	No	No	Yes	No	88	50	0	No	No	No	No	No	No	No	No	≤7	9	4884	20040.8
169	56	male	Both the lobes	7.4	＞1	Type3	Yes	No	No	No	No	Yes	Yes	270	40	0	No	No	Yes	No	No	No	Yes	No	＞7	13	5110	25768.2
170	33	male	Right lobe	10	1	Type1	Yes	Yes	No	No	No	Yes	No	195	100	0	No	Yes	No	No	No	No	Yes	No	＞7	10	6995	26898.6
171	57	male	Right lobe	11.3	1	Type1	No	Yes	No	No	No	Yes	No	169	100	0	No	No	Yes	No	No	No	Yes	No	≤7	8	5970	16693.6
172	32	femal	Right lobe	9.5	1	Type4	No	No	Yes	No	No	Yes	No	110	100	0	No	No	No	No	No	No	No	No	≤7	8	3766	20833.5
173	46	male	Right lobe	14.8	1	Type1	No	No	No	No	No	Yes	No	170	120	0	No	No	No	No	No	No	No	No	＞7	15	5071	31361.2
174	42	femal	Left lobe	10.8	＞1	Type1	Yes	Yes	No	No	No	Yes	No	75	50	0	No	No	No	No	No	No	No	No	≤7	8	2888.5	20916.5
175	65	femal	Left lobe	12	1	Type3	Yes	Yes	Yes	No	No	No	No	95	50	0	No	No	No	No	No	No	No	No	≤7	9	6086	25172.8
176	38	male	Right lobe	9	1	Type1	Yes	No	No	No	No	Yes	No	45	50	0	No	No	No	No	No	No	No	No	≤7	7	3554	14441.3
177	51	male	Right lobe	18.1	1	Type2	No	No	No	No	No	Yes	No	208	100	0	No	Yes	No	No	No	No	Yes	No	＞7	11	5106	25818.7
178	36	femal	Right lobe	8.1	1	Type1	Yes	Yes	No	No	No	Yes	No	155	50	0	No	No	No	No	No	No	No	No	≤7	10	2734	19330.6
179	45	male	Both the lobes	8.3	＞1	Type3	Yes	Yes	No	No	No	Yes	No	90	20	0	No	Yes	Yes	No	No	No	Yes	No	＞7	9	5163.5	22891.2
180	17	femal	Right lobe	5.8	1	Type1	Yes	Yes	No	No	No	Yes	Yes	63	20	0	No	No	No	No	No	No	No	No	≤7	9	2556.5	12760.7
181	48	male	Right lobe	6	1	Type2	Yes	No	No	No	No	Yes	No	105	70	0	No	No	No	No	No	No	No	No	＞7	7	4896	21024
182	67	femal	Both the lobes	10.4	＞1	Type2	No	Yes	No	No	Yes	Yes	No	78	20	0	No	Yes	No	No	No	No	Yes	No	＞7	11	6385	17913.7
183	20	femal	Right lobe	7.5	1	Type3	Yes	No	No	No	No	Yes	No	85	20	0	No	No	No	No	No	No	No	No	≤7	9	4970	19640.5
184	8	male	Left lobe	10.9	＞1	Type1	Yes	Yes	No	No	No	Yes	No	75	20	0	No	No	No	No	No	No	No	No	≤7	8	5760	19296.7
185	70	femal	Left lobe	12.4	1	Type1	Yes	Yes	No	No	No	Yes	No	280	200	0	Yes	No	No	Yes	No	No	Yes	No	＞7	12	2373.5	28310.5
186	48	femal	Right lobe	10	1	Type1	Yes	Yes	No	No	No	Yes	No	84	20	0	No	No	No	No	No	No	No	No	≤7	6	3536	15734.4
187	62	femal	Left lobe	6.5	1	Type1	No	Yes	No	No	No	Yes	No	300	50	0	No	No	No	No	No	No	No	No	≤7	7	3748.5	12504.6
188	26	male	Right lobe	11	1	Type2	Yes	Yes	Yes	No	No	Yes	Yes	185	500	0	No	No	No	No	No	No	No	No	≤7	8	3358.5	17583.4
189	24	male	Left lobe	9.8	1	Type1	No	No	No	No	No	Yes	Yes	90	40	0	No	No	No	No	No	No	No	No	≤7	9	5286	19965.5
190	9	femal	Both the lobes	10.4	＞1	Type1	Yes	Yes	No	No	No	Yes	No	190	100	0	No	No	Yes	No	No	No	Yes	No	＞7	7	6620	21182.3
191	20	femal	Right lobe	11.4	1	Type3	No	No	No	No	No	Yes	Yes	113	50	0	No	No	No	No	No	No	No	No	＞7	9	6440	18776.8
192	66	femal	Right lobe	5.8	1	Type4	No	No	No	No	No	Yes	Yes	130	100	0	No	No	No	No	No	No	No	No	＞7	10	4349	23665.5
193	19	femal	Right lobe	5	1	Type1	Yes	Yes	No	No	No	Yes	Yes	135	50	0	No	No	No	No	No	No	No	No	≤7	9	6660	24703.8
194	28	male	Right lobe	7.4	1	Type3	No	No	No	No	No	Yes	Yes	130	100	0	No	No	No	No	No	No	No	No	≤7	9	4706	20364.7
195	55	male	Right lobe	12	1	Type1	Yes	Yes	No	No	No	Yes	No	175	50	0	No	No	No	No	No	No	No	No	≤7	8	2443.5	18549.3
196	36	male	Right lobe	10	1	Type1	No	No	No	No	No	Yes	No	120	50	0	No	No	No	No	No	No	No	No	≤7	11	2538.5	14127.4
197	19	male	Right lobe	10.6	1	Type4	No	No	No	No	No	Yes	No	110	50	0	No	No	No	No	No	No	No	No	＞7	10	2388.5	17406.4
198	34	male	Right lobe	10.5	1	Type2	No	No	Yes	No	No	Yes	No	122	50	0	No	No	No	No	No	No	No	No	＞7	8	5310	20125.8
199	12	male	Left lobe	9.5	1	Type4	No	No	No	No	No	Yes	Yes	63	80	0	No	No	No	No	No	No	No	No	≤7	10	3344	14121.8
200	40	male	Both the lobes	13	＞1	Type1	Yes	Yes	No	No	No	Yes	Yes	360	200	0	No	No	No	No	No	No	No	No	≤7	9	6756	34502.6
201	28	femal	Right lobe	7.7	1	Type1	Yes	No	No	No	No	Yes	No	190	30	0	No	No	No	No	No	No	No	No	＞7	12	4590	20699.1
202	7	male	Right lobe	6.3	＞1	Type4	Yes	Yes	No	Yes	No	Yes	No	175	150	0	No	No	No	No	No	No	No	No	＞7	9	3766	18565.3
203	10	femal	Both the lobes	8.2	＞1	Type2	Yes	No	No	No	No	Yes	Yes	220	150	0	No	No	No	No	No	No	No	No	＞7	9	7690	31338.8
204	25	femal	Both the lobes	10.7	＞1	Type3	Yes	Yes	No	Yes	No	Yes	No	181	50	0	No	No	No	No	No	No	No	No	＞7	11	8030	34104.1
205	35	femal	Right lobe	10.1	1	Type2	Yes	No	No	No	No	Yes	No	111	20	0	No	No	No	No	No	No	No	No	＞7	7	3296	22059.9
206	51	femal	Right lobe	6	1	Type1	Yes	Yes	No	No	No	Yes	Yes	135	50	0	No	No	No	No	No	No	No	No	＞7	15	5351	22001.7
207	20	femal	Right lobe	14	1	Type2	Yes	Yes	No	No	No	Yes	Yes	196	300	0	No	No	No	No	No	No	No	No	≤7	9	4830	23202.9
208	70	male	Right lobe	7.5	＞1	Type2	Yes	Yes	No	No	Yes	Yes	Yes	211	50	0	No	No	No	Yes	No	No	Yes	No	＞7	11	7150	32567.1
209	43	male	Right lobe	7.8	1	Type4	No	No	No	No	No	Yes	Yes	136	75	0	No	No	Yes	No	No	No	Yes	No	＞7	11	5084	18089
210	52	male	Right lobe	10.4	1	Type3	No	Yes	No	No	No	Yes	Yes	252	100	0	No	No	Yes	No	No	No	Yes	No	≤7	8	5270	29093.1
211	32	male	Left lobe	7.1	1	Type1	No	No	No	No	No	Yes	No	140	80	0	No	No	No	No	No	No	No	No	＞7	11	3833.5	22014.8
212	25	male	Right lobe	10.2	1	Type3	No	No	No	No	No	Yes	No	120	30	0	No	No	No	No	No	No	No	No	＞7	10	4296	19525.7
213	41	male	Right lobe	9	1	Type4	No	No	No	No	No	Yes	No	119	20	0	No	No	No	No	No	No	No	No	＞7	8	4356	25781.7
214	38	male	Left lobe	6.8	＞1	Type3	No	No	No	No	Yes	Yes	No	150	100	0	No	No	No	No	No	No	No	No	＞7	8	4476	21825.1
215	32	male	Right lobe	15	＞1	Type1	No	Yes	Yes	No	No	Yes	No	59	180	0	No	No	No	No	No	No	No	No	＞7	12	3336	23293.1
216	37	male	Right lobe	10	1	Type3	No	No	No	No	No	Yes	No	120	50	0	No	No	No	No	No	No	No	No	＞7	8	3603.5	26432.8
217	40	male	Both the lobes	25	＞1	Type2	No	No	No	No	No	Yes	Yes	180	50	0	No	No	Yes	No	No	No	Yes	No	≤7	9	6852	29676.2
218	38	male	Right lobe	8.7	＞1	Type1	Yes	Yes	Yes	No	No	Yes	No	70	30	0	No	No	No	No	No	No	No	No	≤7	6	2593.5	17346.2
219	38	male	Right lobe	15	＞1	Type2	Yes	Yes	No	No	Yes	Yes	No	245	300	400	Yes	Yes	No	No	No	No	Yes	No	＞7	14	4943.5	32858.6
220	43	male	Right lobe	9	1	Type1	Yes	Yes	Yes	No	No	Yes	No	89	20	0	No	No	Yes	No	No	No	Yes	No	＞7	14	4473.5	29208.8
221	39	male	Left lobe	10	1	Type1	No	Yes	No	No	No	Yes	Yes	120	20	0	No	No	No	No	No	No	No	No	≤7	8	4146	23404.5
222	36	male	Right lobe	10.5	1	Type4	Yes	Yes	No	No	No	Yes	Yes	220	500	400	No	No	Yes	No	No	No	Yes	No	＞7	19	6300	25384.4
223	26	male	Right lobe	13.5	1	Type1	No	No	No	No	No	No	Yes	300	50	0	No	No	No	No	No	No	No	No	≤7	8	6640	31314.1
224	22	male	Right lobe	10.1	1	Type1	Yes	No	No	No	Yes	Yes	No	120	100	0	No	No	No	No	No	No	No	No	＞7	9	5890	22339.3
225	42	femal	Right lobe	10.2	1	Type4	Yes	Yes	No	No	No	Yes	No	120	50	0	No	No	No	No	No	No	No	No	≤7	7	2373.5	14866.1
226	73	femal	Both the lobes	5	＞1	Type4	Yes	Yes	No	No	No	Yes	No	59	50	0	No	No	No	No	No	No	No	No	≤7	10	6146	20967
227	76	femal	Right lobe	9.7	＞1	Type1	Yes	Yes	No	No	No	Yes	Yes	150	200	0	No	No	No	No	No	No	No	No	＞7	11	6666	27910
228	78	femal	Left lobe	15	1	Type1	No	No	No	No	No	No	No	125	50	0	No	No	No	No	No	No	No	No	＞7	8	4696	24492.2
229	29	male	Right lobe	7.2	1	Type4	No	Yes	Yes	No	No	Yes	No	153	50	0	No	No	Yes	No	No	No	Yes	No	≤7	9	5420	22917.8
230	41	femal	Right lobe	8	1	Type1	Yes	Yes	No	No	No	Yes	No	100	100	0	No	Yes	No	No	No	No	Yes	No	＞7	6	3700.4	14556.7
231	53	femal	Right lobe	10	1	Type2	No	Yes	Yes	No	No	Yes	No	195	50	0	No	No	No	No	No	No	No	No	≤7	7	3188.5	16295.2
232	10	male	Both the lobes	8.9	＞1	Type3	Yes	Yes	No	No	No	Yes	No	115	100	0	No	No	Yes	No	No	No	Yes	No	＞7	12	2428.5	18584.2
233	38	femal	Left lobe	10.8	1	Type3	No	No	No	No	No	Yes	No	80	200	0	No	No	No	No	No	No	No	No	≤7	6	4386	19877.6
234	9	femal	Right lobe	6.4	＞1	Type1	Yes	No	No	No	No	Yes	Yes	63	20	0	No	No	Yes	No	No	No	Yes	No	≤7	6	2333.5	11952.1
235	44	femal	Left lobe	10	＞1	Type1	No	No	No	No	Yes	Yes	No	150	100	0	No	Yes	No	No	No	No	Yes	No	＞7	11	5676	23820.3
236	18	femal	Both the lobes	7.3	＞1	Type1	Yes	No	Yes	No	No	Yes	Yes	160	200	0	No	No	No	No	No	No	No	No	≤7	6	7440	15236.3
237	11	male	Both the lobes	10	＞1	Type2	No	No	No	No	No	Yes	No	118	50	0	No	Yes	No	No	No	No	Yes	No	＞7	8	6090	15528.7
238	4	femal	Right lobe	8.7	1	Type1	Yes	No	No	No	Yes	Yes	No	100	100	0	No	No	No	No	No	No	No	No	≤7	9	4246	15617.9
239	8	male	Right lobe	13.4	1	Type2	Yes	Yes	No	No	No	Yes	No	315	1000	400	Yes	Yes	Yes	No	No	No	Yes	No	＞7	20	9410	55835.3
240	24	male	Left lobe	8	1	Type1	Yes	Yes	No	No	No	Yes	Yes	99	50	0	No	No	No	No	No	No	No	No	≤7	6	4029	14896.6
241	45	male	Right lobe	8	1	Type1	No	Yes	Yes	No	No	Yes	No	122	100	0	No	No	No	No	No	No	No	No	≤7	9	4996	17319.4
242	51	male	Right lobe	11.1	1	Type4	No	Yes	Yes	No	No	Yes	No	125	50	0	No	No	No	No	No	No	No	No	＞7	10	6580	20647.4
243	27	femal	Right lobe	10	1	Type1	No	No	No	No	No	Yes	No	90	80	0	No	No	No	No	No	No	No	No	＞7	9	2551	19630.7
244	8	femal	Right lobe	9.1	＞1	Type1	No	No	No	No	No	Yes	No	155	200	0	No	No	No	No	No	No	No	No	≤7	8	7730	31440.3
245	31	male	Right lobe	13.4	1	Type3	Yes	Yes	No	No	No	Yes	No	120	80	0	No	No	No	No	No	No	No	No	≤7	8	5358.5	20857.3
246	69	male	Left lobe	15.3	＞1	Type2	Yes	Yes	Yes	No	No	Yes	No	90	50	0	No	No	No	No	No	No	No	No	≤7	8	3896	21876.2
247	10	femal	Right lobe	9	1	Type3	No	No	No	No	No	Yes	No	112	20	0	No	No	No	No	No	No	No	No	≤7	6	4190	15760.5
248	57	male	Right lobe	13	1	Type1	No	No	No	No	No	Yes	No	214	50	0	No	No	No	No	No	No	No	No	＞7	6	4750	15910.9
249	13	male	Both the lobes	5	＞1	Type1	No	Yes	No	No	No	Yes	No	125	100	0	No	No	Yes	No	No	No	Yes	No	≤7	7	2928.5	13231.2
250	8	male	Both the lobes	7.3	＞1	Type1	No	No	No	No	No	Yes	No	130	150	0	No	No	No	No	No	No	No	No	＞7	8	2483.5	16023.5
251	43	male	Right lobe	9.5	1	Type4	No	No	No	No	No	Yes	No	160	50	0	No	No	No	No	No	No	No	No	≤7	10	5396	27150.8
252	40	male	Right lobe	20	1	Type2	No	No	No	No	No	Yes	No	110	30	0	No	No	No	No	No	No	No	No	＞7	13	7620	27927
253	49	male	Right lobe	6.6	＞1	Type3	No	No	No	No	No	Yes	Yes	210	500	1200	No	No	No	No	No	No	No	No	＞7	9	7100	37441.9
254	14	male	Both the lobes	13.8	＞1	Type1	Yes	Yes	No	No	No	Yes	No	115	50	0	No	No	No	No	No	No	No	No	≤7	8	3833.5	16249.8
255	33	male	Right lobe	11.2	1	Type1	No	No	Yes	No	No	Yes	No	130	50	0	No	No	No	No	No	No	No	No	＞7	9	6316	24402.3
256	8	femal	Right lobe	15	1	Type2	No	No	No	No	No	Yes	No	149	50	0	No	No	No	No	No	No	No	No	≤7	8	5670	18819.6
257	25	femal	Left lobe	8	1	Type1	Yes	Yes	No	No	No	Yes	Yes	100	80	0	No	No	No	No	No	No	No	No	≤7	8	2739	15701.1
258	28	femal	Right lobe	18.1	1	Type1	Yes	Yes	No	No	No	Yes	No	120	30	0	No	No	No	No	No	No	No	No	≤7	8	4416	24073.2
259	37	male	Right lobe	12.6	1	Type2	Yes	No	No	No	No	Yes	No	178	100	0	No	No	No	Yes	No	No	Yes	No	＞7	8	5326	28665.4
260	33	male	Right lobe	10	1	Type1	Yes	No	No	No	No	Yes	No	155	100	0	No	No	No	No	No	No	No	No	≤7	9	4833.5	21674.7
261	61	femal	Right lobe	8.1	1	Type2	No	No	No	No	No	Yes	No	125	50	0	No	No	No	No	No	No	No	No	≤7	9	4540	15342
262	48	femal	Right lobe	12	1	Type1	No	No	Yes	No	No	Yes	No	70	50	0	No	No	No	No	No	No	No	No	＞7	8	2783.5	12083.9
263	40	femal	Right lobe	22	1	Type1	Yes	Yes	Yes	No	No	Yes	No	120	80	0	No	No	Yes	No	No	No	Yes	No	≤7	9	6696	26395.3
264	9	femal	Right lobe	6.8	1	Type3	Yes	Yes	No	No	No	Yes	Yes	180	100	0	No	No	No	No	No	No	No	No	≤7	7	5580	20374.3
265	21	femal	Right lobe	16.9	1	Type1	Yes	Yes	No	No	No	Yes	No	151	50	0	No	No	Yes	No	No	No	Yes	No	＞7	11	5130	22316.8
266	44	femal	Right lobe	10.6	1	Type2	Yes	Yes	Yes	No	No	Yes	No	130	100	0	No	No	No	No	No	No	No	No	≤7	8	4348.5	29238.5
267	69	femal	Right lobe	10.9	＞1	Type3	Yes	No	Yes	No	No	Yes	No	92	20	0	No	No	No	Yes	No	No	Yes	No	≤7	6	4380	21046.6
268	63	femal	Right lobe	13	1	Type1	Yes	Yes	Yes	No	No	Yes	Yes	85	20	0	No	No	No	No	No	No	No	No	≤7	8	2388.5	16311.2
269	55	femal	Left lobe	7.1	1	Type1	No	No	No	No	No	Yes	Yes	118	20	0	No	No	No	No	No	No	No	No	≤7	7	5730	20085.5
270	25	femal	Both the lobes	11.7	＞1	Type3	Yes	Yes	No	No	No	Yes	No	130	50	0	No	No	Yes	No	No	No	Yes	No	＞7	12	4526	23380.2
271	23	femal	Left lobe	30	＞1	Type1	No	No	No	No	Yes	Yes	No	145	50	0	No	No	Yes	No	No	No	Yes	No	＞7	11	5376	20009.3
272	75	femal	Right lobe	8.7	1	Type4	No	No	No	No	No	Yes	No	90	80	0	Yes	No	Yes	No	No	No	Yes	No	＞7	15	4551	39097.6
273	34	femal	Right lobe	7	1	Type2	Yes	No	Yes	No	No	Yes	No	173	120	0	No	No	No	No	No	No	No	No	≤7	7	5700	22030
274	30	femal	Left lobe	11	1	Type4	Yes	No	Yes	No	No	Yes	No	120	200	0	No	No	No	No	No	No	No	No	≤7	8	5393.5	21822.7
275	41	femal	Right lobe	17	1	Type1	Yes	Yes	No	No	No	Yes	Yes	205	200	0	No	No	Yes	No	No	No	Yes	No	＞7	11	5109	18809
276	45	femal	Right lobe	11	1	Type1	Yes	No	No	No	No	Yes	No	190	100	0	No	No	No	No	No	No	No	No	＞7	10	5596	22662
277	46	femal	Right lobe	7.2	1	Type1	No	No	No	No	No	Yes	No	204	50	0	No	No	No	Yes	No	Yes	Yes	No	＞7	11	4896	22235
278	55	femal	Left lobe	6.9	＞1	Type1	Yes	Yes	No	No	No	Yes	Yes	187	50	0	No	No	No	No	No	No	No	No	≤7	9	6920	23892.9
279	35	femal	Left lobe	15.1	1	Type1	Yes	Yes	No	No	No	Yes	No	121	50	0	No	No	No	Yes	No	No	Yes	No	＞7	9	6620	28136.4
280	47	femal	Right lobe	12.3	＞1	Type1	No	No	No	No	No	No	No	185	30	0	No	No	No	No	No	No	No	No	≤7	8	4796.5	19263.1
281	42	femal	Right lobe	7	1	Type1	No	No	No	No	No	Yes	No	140	70	0	No	No	No	No	No	No	No	No	＞7	9	4276	18821.8
282	55	femal	Right lobe	5.5	1	Type1	No	No	No	No	No	Yes	No	85	50	0	No	No	No	No	No	No	No	No	＞7	9	2498.5	15230.6
283	31	femal	Right lobe	6.7	＞1	Type4	No	No	No	No	No	Yes	No	220	100	0	No	Yes	No	No	No	No	Yes	No	＞7	6	2888.5	15825.5
284	21	femal	Right lobe	12.1	1	Type3	Yes	Yes	No	No	No	Yes	No	141	50	0	No	No	No	No	No	No	No	No	＞7	11	4440	18546.5
285	27	femal	Right lobe	10	1	Type2	No	No	Yes	No	No	Yes	No	150	50	0	No	No	No	No	No	No	No	No	＞7	8	6440	17018.2
286	25	femal	Right lobe	13.5	1	Type4	No	No	No	No	No	Yes	Yes	150	50	0	No	No	Yes	No	No	No	Yes	No	＞7	11	3806	14826.2
287	9	femal	Right lobe	7.7	1	Type4	Yes	Yes	No	No	No	Yes	No	80	50	0	No	No	No	No	No	No	No	No	＞7	15	2833.5	16758.6
288	10	femal	Right lobe	13.4	1	Type1	Yes	No	No	No	No	Yes	No	161	50	0	No	No	No	No	No	No	No	No	＞7	8	4430	13539.2
289	37	femal	Right lobe	5.2	1	Type3	Yes	Yes	No	No	No	Yes	No	120	50	0	No	No	No	No	No	No	No	No	≤7	7	2428.5	14723.9
290	26	femal	Right lobe	13.7	＞1	Type3	Yes	Yes	No	No	No	Yes	No	170	80	0	No	No	No	No	No	No	No	No	≤7	10	4078.5	22751.6
291	28	femal	Right lobe	6.3	1	Type3	Yes	Yes	Yes	No	Yes	Yes	No	86	30	0	No	No	No	No	No	No	No	No	＞7	9	7400	28154.2
292	36	femal	Right lobe	9	＞1	Type2	No	No	No	No	No	Yes	No	78	20	0	No	No	Yes	No	No	No	Yes	No	≤7	7	3038.5	17607.1
293	20	femal	Right lobe	12.1	1	Type1	Yes	No	Yes	No	No	Yes	No	115	30	0	No	No	No	No	No	No	No	No	≤7	6	3186	19316.7
294	29	male	Right lobe	12.1	1	Type4	Yes	Yes	Yes	No	No	Yes	No	145	100	0	No	No	No	No	No	No	No	No	≤7	7	4476	18394.1
295	33	male	Right lobe	13.2	1	Type4	No	Yes	No	No	No	Yes	No	90	100	0	No	No	Yes	No	No	No	Yes	No	＞7	10	6540	25568.6
296	5	male	Left lobe	6.1	1	Type1	Yes	Yes	No	No	No	Yes	No	95	50	0	No	No	No	No	No	No	No	No	≤7	8	6500	13173.4
297	30	femal	Right lobe	11.6	1	Type1	Yes	No	No	No	No	Yes	No	98	150	0	No	No	No	No	No	No	No	No	＞7	10	4306	17711.7
298	8	femal	Right lobe	10.3	1	Type1	Yes	No	No	No	No	Yes	No	120	50	0	No	Yes	Yes	No	No	No	Yes	No	＞7	6	3613.5	15689.1
299	24	femal	Right lobe	8.5	1	Type1	Yes	Yes	Yes	No	No	Yes	No	125	50	0	No	No	No	No	No	No	No	No	＞7	12	3833.5	22151.3
300	21	femal	Right lobe	9.9	1	Type3	Yes	Yes	Yes	No	No	Yes	Yes	380	500	0	No	No	No	No	No	No	No	No	＞7	9	7650	43474.5
301	35	femal	Right lobe	7.5	1	Type2	Yes	Yes	Yes	No	No	Yes	No	219	300	0	No	No	Yes	No	No	No	Yes	No	≤7	9	7660	23795.6
302	45	femal	Right lobe	8	1	Type1	No	No	Yes	No	Yes	Yes	No	100	50	0	No	No	No	No	No	No	No	No	≤7	9	4386	20742.2
303	35	femal	Right lobe	5.8	1	Type1	No	No	Yes	No	No	Yes	Yes	91	50	0	No	No	Yes	No	No	No	Yes	No	≤7	10	4356	24848.2
304	24	male	Right lobe	17.5	＞1	Type2	Yes	Yes	Yes	No	No	Yes	Yes	317	200	0	No	No	Yes	No	No	No	Yes	No	＞7	12	9340	24396.7
305	36	femal	Both the lobes	13	＞1	Type1	Yes	Yes	Yes	No	Yes	Yes	No	190	200	0	No	No	No	No	No	No	No	No	＞7	14	5267	33699.8
306	34	male	Right lobe	6.6	1	Type2	Yes	No	No	No	No	Yes	Yes	190	200	0	No	No	No	No	No	No	No	No	≤7	6	6110	14753.1
307	21	male	Left lobe	10	1	Type1	No	No	No	No	No	Yes	Yes	250	30	0	No	No	No	No	No	No	No	No	＞7	11	2929	15408
308	68	femal	Left lobe	6.8	1	Type1	Yes	No	No	No	No	Yes	No	40	20	0	No	No	No	No	No	No	No	No	≤7	7	2361	13778.9
309	60	femal	Right lobe	5	＞1	Type3	Yes	Yes	No	No	No	Yes	No	160	100	0	No	No	Yes	No	No	No	Yes	No	＞7	19	2501.5	26268.6
310	57	male	Left lobe	8.2	1	Type4	No	Yes	Yes	No	No	Yes	Yes	89	50	0	No	No	Yes	No	No	No	Yes	No	≤7	8	6820	28004.6
311	7	femal	Both the lobes	10.7	＞1	Type3	Yes	Yes	No	No	No	Yes	No	250	200	0	No	No	Yes	No	No	No	Yes	No	＞7	11	6075	16458.3
312	57	male	Right lobe	6.4	1	Type4	Yes	No	No	No	No	Yes	No	140	50	0	No	No	No	No	No	No	No	No	≤7	5	4612.5	12579
313	75	male	Left lobe	11	＞1	Type2	Yes	Yes	No	No	No	Yes	No	120	50	0	No	No	No	No	No	No	No	No	≤7	6	5366	19376.6
314	12	male	Both the lobes	8.6	＞1	Type1	No	No	No	No	No	Yes	No	182	50	0	No	No	No	No	No	No	No	No	＞7	11	4416	16904.5
315	41	femal	Right lobe	10	＞1	Type1	Yes	Yes	No	No	No	Yes	No	145	300	0	No	No	No	No	No	No	No	No	＞7	14	5620	31318.5
316	40	male	Right lobe	4.4	1	Type4	Yes	Yes	No	No	No	Yes	No	100	100	0	No	No	No	No	No	No	No	No	＞7	6	3778.5	19397.6
317	53	femal	Right lobe	6	1	Type1	Yes	Yes	Yes	No	No	Yes	Yes	100	80	0	No	No	No	No	No	No	No	No	＞7	8	4416	21964
318	32	femal	Right lobe	7.3	＞1	Type1	No	No	Yes	No	No	Yes	No	118	50	0	Yes	No	No	No	No	No	No	No	＞7	12	4296	30576
319	62	femal	Right lobe	9	1	Type1	No	No	No	No	No	Yes	Yes	138	300	0	No	No	No	No	No	No	No	No	＞7	10	4924	25358.2
320	21	male	Both the lobes	17.1	＞1	Type1	No	Yes	No	No	No	Yes	No	220	100	0	No	Yes	No	No	No	No	Yes	No	＞7	12	4848.5	17557.4
321	10	femal	Right lobe	9.5	1	Type3	No	No	No	No	Yes	Yes	Yes	150	50	0	No	No	No	No	No	No	No	No	≤7	8	9270	19417.9
322	69	male	Both the lobes	11.4	＞1	Type3	Yes	No	No	No	No	Yes	No	90	200	0	No	Yes	Yes	Yes	No	No	Yes	No	＞7	12	4616	24422.7
323	29	femal	Right lobe	8.7	1	Type4	Yes	Yes	No	No	No	Yes	No	176	100	0	No	No	No	No	No	No	No	No	＞7	10	7600	30502.3
324	39	femal	Left lobe	10	1	Type4	No	No	No	No	No	Yes	No	90	20	0	No	No	No	No	No	No	No	No	≤7	9	4476	23902.8
325	48	femal	Right lobe	6.5	＞1	Type1	Yes	Yes	Yes	No	No	Yes	No	150	80	0	No	No	No	No	No	No	No	No	≤7	7	2443.5	15227.5
326	13	male	Right lobe	9.1	＞1	Type1	Yes	No	No	No	No	No	Yes	290	300	0	No	No	No	No	No	No	No	No	＞7	7	7610	30428.2
327	67	male	Right lobe	8	1	Type1	No	No	No	No	No	Yes	No	160	80	0	No	No	No	No	No	No	No	No	＞7	15	2523.5	26254.9
328	31	femal	Right lobe	6.6	＞1	Type1	Yes	Yes	No	No	No	Yes	No	137	250	0	No	No	Yes	No	No	No	Yes	No	≤7	7	6730	25413.9
329	29	male	Right lobe	10	1	Type2	Yes	Yes	No	No	No	Yes	No	325	200	0	No	No	Yes	No	No	No	Yes	No	＞7	27	4584.3	17575.7
330	46	femal	Right lobe	6	＞1	Type1	No	No	Yes	No	No	Yes	No	167	50	0	No	No	No	No	No	No	No	No	＞7	13	5990	23822.6
331	27	femal	Left lobe	11	1	Type1	No	No	No	No	No	Yes	No	112	60	0	No	No	No	No	No	No	No	No	＞7	9	4386	26618.8
332	22	male	Right lobe	12.5	＞1	Type3	Yes	No	No	No	No	Yes	No	181	100	0	No	No	No	No	No	No	No	No	≤7	8	3406	23675.9
333	9	femal	Left lobe	11	1	Type1	Yes	Yes	No	No	No	Yes	No	30	50	0	No	No	No	No	No	No	No	No	≤7	7	2428.5	11108.2
334	45	femal	Left lobe	15	1	Type1	Yes	No	No	No	No	Yes	No	126	72	400	No	No	No	No	No	No	No	No	＞7	8	5276	28581.2
335	58	femal	Right lobe	6.8	1	Type3	Yes	No	No	No	No	Yes	Yes	245	100	0	No	No	No	No	No	No	No	No	≤7	10	6560	28068.2
336	41	femal	Left lobe	8	1	Type1	Yes	Yes	No	No	No	Yes	No	310	200	0	No	No	Yes	No	No	No	Yes	No	＞7	17	5310.5	27011.5
337	60	femal	Right lobe	7.6	1	Type1	No	No	No	No	No	Yes	No	136	80	0	No	No	No	No	No	No	No	No	≤7	9	5106	24626.7
338	82	femal	Left lobe	4.5	1	Type4	Yes	No	No	No	No	Yes	Yes	252	120	0	No	No	Yes	Yes	No	No	Yes	No	＞7	9	8830	29089.5
339	30	male	Right lobe	9.2	1	Type4	No	No	No	No	No	Yes	No	129	50	0	No	No	No	No	No	No	No	No	≤7	8	5166	20685.5
340	27	femal	Left lobe	8.3	1	Type2	No	No	No	No	No	Yes	No	110	100	0	No	No	No	No	No	No	No	No	＞7	9	6080	25014.1
341	52	male	Left lobe	10	1	Type2	No	Yes	No	No	No	Yes	Yes	162	100	0	No	No	Yes	No	No	No	Yes	No	≤7	6	6020	20957.7
342	8	femal	Right lobe	8.5	＞1	Type1	Yes	Yes	No	No	No	Yes	No	112	50	0	No	No	No	No	No	No	No	No	≤7	10	3806	12910.3
343	22	femal	Left lobe	7.8	1	Type3	Yes	Yes	No	No	No	Yes	No	185	50	0	No	No	Yes	No	No	No	Yes	No	＞7	15	3983.5	19661.2
344	59	femal	Left lobe	8	1	Type1	Yes	Yes	No	No	No	Yes	No	123	50	0	No	No	No	No	No	No	No	No	≤7	8	2593.5	15598.8
345	55	femal	Right lobe	15	1	Type1	Yes	Yes	No	No	No	Yes	No	175	50	0	No	No	No	No	No	No	No	No	＞7	9	4873.5	23154.7
346	57	femal	Right lobe	8.3	1	Type1	Yes	Yes	No	No	No	Yes	No	100	100	0	No	No	No	No	No	No	No	No	≤7	8	2443.5	11128.9
347	49	femal	Right lobe	15.3	1	Type4	No	No	No	No	No	Yes	No	205	100	0	No	No	No	No	No	No	No	No	≤7	8	3991	17195.5
348	70	femal	Right lobe	12.3	1	Type3	Yes	Yes	No	No	No	Yes	No	128	100	0	No	No	No	No	No	No	No	No	＞7	8	6076	21324.3
349	42	femal	Right lobe	12.8	1	Type4	No	No	No	No	Yes	Yes	No	191	50	0	No	No	No	No	No	No	No	No	＞7	6	6560	20610.3
350	24	male	Right lobe	10	1	Type1	No	No	No	No	No	Yes	No	130	75	0	No	No	No	No	No	No	No	No	＞7	8	5096	18781.9
351	23	femal	Left lobe	9.2	1	Type4	Yes	No	No	No	No	Yes	No	175	50	0	No	No	No	No	No	No	No	No	＞7	11	4466	26054.2
352	29	femal	Both the lobes	5.6	＞1	Type3	Yes	Yes	No	No	No	Yes	No	128	100	0	No	No	No	No	No	No	No	No	＞7	9	5740	23706.2
353	70	femal	Right lobe	9.5	＞1	Type1	Yes	No	No	No	No	Yes	No	135	50	0	No	No	Yes	No	No	No	Yes	No	≤7	9	4753.5	28355.3
354	31	femal	Right lobe	8.9	1	Type2	No	Yes	No	No	No	Yes	Yes	143	50	0	No	No	No	No	No	No	No	No	≤7	8	4720	17821.8
355	62	male	Right lobe	15.2	1	Type1	Yes	Yes	No	No	No	Yes	No	155	30	0	No	No	No	No	No	No	No	No	＞7	6	3706	23598.2
356	9	male	Both the lobes	5	＞1	Type1	Yes	No	No	Yes	No	Yes	Yes	241	200	0	No	No	No	No	No	No	No	No	＞7	8	14060	30320
357	44	femal	Left lobe	11.5	1	Type1	Yes	Yes	No	No	No	Yes	Yes	140	150	0	No	No	No	No	No	No	No	No	≤7	5	3589	17450.6
358	11	male	Right lobe	10.5	1	Type4	No	No	No	No	No	Yes	No	200	50	0	No	No	No	No	No	No	No	No	＞7	12	2956	15191.6
359	47	femal	Right lobe	7.7	1	Type4	No	No	Yes	No	No	Yes	No	147	100	0	No	Yes	No	No	No	No	Yes	No	≤7	9	7200	25712
360	31	male	Right lobe	5	1	Type1	Yes	Yes	No	No	No	Yes	No	60	20	0	No	No	No	No	No	No	No	No	≤7	7	4346	18497.5
361	7	femal	Left lobe	12	＞1	Type1	Yes	Yes	No	No	No	Yes	No	135	30	0	No	No	No	No	No	No	No	No	＞7	7	6810	16102.6
362	52	male	Left lobe	8	1	Type1	No	No	No	No	No	No	Yes	80	10	0	No	No	No	No	No	No	No	No	≤7	9	5526	16929.5
363	9	male	Right lobe	9.7	＞1	Type1	Yes	Yes	No	No	Yes	Yes	Yes	180	100	0	No	No	No	No	No	No	No	No	＞7	12	4278.5	20353.6
364	39	male	Right lobe	10.1	＞1	Type3	No	No	No	No	No	Yes	No	129	100	0	No	No	Yes	No	No	No	Yes	No	＞7	9	4550	15141
365	8	femal	Right lobe	7.4	1	Type1	Yes	Yes	No	No	No	Yes	No	61	20	0	No	No	No	No	No	No	No	No	＞7	8	5730	14147.6
366	46	femal	Left lobe	6.3	1	Type1	Yes	No	No	No	No	No	No	150	30	0	No	No	No	No	No	No	No	No	≤7	5	5296	16503.6
367	14	femal	Right lobe	10.3	1	Type1	No	No	No	No	No	Yes	No	161	300	0	No	No	No	Yes	No	No	Yes	No	＞7	13	5870	16204.1
368	53	male	Right lobe	11.9	1	Type1	Yes	Yes	No	No	Yes	Yes	No	150	100	0	Yes	Yes	Yes	No	No	No	Yes	No	＞7	8	4980.5	26046.2
369	68	male	Right lobe	9.6	1	Type1	Yes	Yes	No	No	No	Yes	Yes	280	30	0	No	No	No	No	No	No	No	No	≤7	6	3059	18533
370	29	male	Right lobe	12.9	1	Type1	Yes	Yes	No	No	No	Yes	No	126	50	0	No	No	No	No	No	No	No	No	＞7	8	6170	24253.4
371	8	male	Left lobe	3.6	＞1	Type1	No	No	No	No	No	Yes	No	70	20	0	No	No	No	No	No	No	No	No	≤7	9	2833.5	16617.8
372	7	male	Right lobe	7	1	Type2	No	Yes	Yes	No	Yes	Yes	Yes	160	600	400	No	No	No	No	No	No	No	No	＞7	8	7420	27850
373	8	male	Right lobe	7.8	1	Type3	Yes	Yes	Yes	No	No	Yes	No	152	5	0	No	No	No	No	No	No	No	No	≤7	5	4510	13676.3
374	66	male	Both the lobes	11.2	1	Type3	No	No	No	No	No	Yes	No	131	20	0	No	No	No	No	No	No	No	No	＞7	10	8070	45846.9
375	69	male	Right lobe	21.7	1	Type3	No	No	No	No	No	Yes	No	250	100	0	No	No	No	No	No	No	No	No	＞7	13	3033.5	26144.4
376	13	male	Right lobe	7	＞1	Type2	Yes	Yes	No	No	Yes	Yes	No	100	50	0	No	No	No	No	No	No	No	No	≤7	8	21130	53595.8
377	6	male	Right lobe	8.9	＞1	Type1	Yes	Yes	No	No	No	Yes	No	135	50	0	No	No	Yes	No	No	No	Yes	No	＞7	9	4386	19151.4
378	62	femal	Right lobe	6	1	Type1	No	Yes	No	No	No	Yes	No	120	50	0	No	No	No	No	No	No	No	No	＞7	7	3748.5	12504.6
379	27	male	Right lobe	6.1	＞1	Type3	No	No	No	No	No	Yes	Yes	133	50	0	No	No	Yes	No	No	No	Yes	No	≤7	9	4726	25492.5
380	38	male	Right lobe	8	1	Type1	No	No	No	No	No	No	Yes	190	100	0	No	No	Yes	No	No	No	Yes	No	＞7	9	7050	34029.7
381	20	male	Left lobe	11.4	1	Type2	Yes	Yes	No	No	No	Yes	No	140	150	0	No	No	No	No	No	No	No	No	＞7	8	6010	16747.9
382	10	male	Left lobe	9	＞1	Type2	Yes	Yes	Yes	No	No	Yes	Yes	180	300	0	No	No	No	No	No	No	No	No	≤7	8	9300	28199.7
383	26	femal	Right lobe	8	1	Type1	No	No	No	No	No	Yes	No	150	50	0	No	Yes	No	No	No	No	Yes	No	＞7	9	5890	18615.5
384	8	male	Right lobe	5.4	1	Type4	Yes	No	No	No	No	Yes	No	80	30	0	No	No	Yes	No	No	No	Yes	No	≤7	7	4280	14154.1
385	15	male	Both the lobes	10.8	＞1	Type2	Yes	No	No	No	No	Yes	Yes	270	250	0	No	No	Yes	No	No	No	Yes	No	≤7	6	9800	36839.2
386	66	male	Right lobe	8	1	Type1	Yes	Yes	No	No	No	Yes	Yes	140	50	0	No	No	No	No	No	No	No	No	＞7	11	5618.5	20885.8
387	44	femal	Left lobe	8	1	Type4	Yes	No	No	No	No	Yes	Yes	115	100	0	No	No	Yes	No	No	No	Yes	No	≤7	8	2333.5	15798.3
388	48	femal	Right lobe	8	1	Type1	Yes	No	No	No	No	Yes	No	135	50	0	No	No	No	No	No	No	No	No	＞7	10	4241	15167.8
389	45	femal	Right lobe	7.7	1	Type3	No	No	No	No	Yes	No	Yes	135	100	0	No	No	Yes	Yes	No	No	Yes	No	＞7	9	4740	18882
390	39	femal	Right lobe	6.6	1	Type4	Yes	No	Yes	No	No	Yes	Yes	90	20	0	No	No	No	No	No	No	No	No	≤7	10	5098.5	24718
391	28	male	Right lobe	12.2	＞1	Type2	No	No	No	No	Yes	Yes	No	140	100	0	No	No	Yes	Yes	No	No	Yes	No	＞7	9	4976	27669.4
392	53	femal	Right lobe	15	1	Type1	Yes	Yes	Yes	No	No	Yes	No	170	50	0	No	No	No	No	No	No	No	No	＞7	17	4943.5	26637.8
393	62	male	Right lobe	11.5	＞1	Type3	Yes	Yes	No	No	No	Yes	No	145	50	0	No	No	No	No	No	No	No	No	≤7	9	3028.5	29724.2
394	44	male	Right lobe	8	＞1	Type1	No	No	No	No	No	Yes	No	152	100	0	No	No	No	No	No	No	No	No	≤7	9	9310	30785.3
395	26	femal	Right lobe	14	＞1	Type1	No	No	Yes	No	Yes	Yes	No	147	50	0	No	No	Yes	No	No	No	Yes	No	＞7	8	4416	20391
396	50	femal	Right lobe	8.3	＞1	Type3	Yes	Yes	No	No	No	Yes	No	175	200	0	No	No	No	No	No	No	No	No	＞7	5	5780	16682.6
397	23	male	Right lobe	7.9	＞1	Type4	No	No	No	No	No	Yes	Yes	105	20	0	No	No	No	No	No	No	No	No	≤7	8	5346	18057.9
398	72	femal	Both the lobes	11.3	＞1	Type3	Yes	Yes	No	No	No	Yes	Yes	153	200	0	No	Yes	No	No	No	No	Yes	No	＞7	16	5810	27539.3
399	41	femal	Right lobe	6	＞1	Type2	No	No	Yes	No	No	Yes	No	91	100	0	No	No	No	No	No	No	No	No	≤7	7	7430	27935.7
400	54	femal	Left lobe	13	1	Type3	Yes	Yes	Yes	No	No	No	Yes	230	100	0	No	No	No	No	No	No	No	No	＞7	9	6510	39269.4
401	38	femal	Right lobe	10.3	1	Type2	No	Yes	No	No	No	Yes	No	147	50	0	No	No	No	No	No	No	No	No	≤7	11	4536	22718.2
402	17	femal	Left lobe	12	1	Type3	Yes	No	No	No	No	Yes	No	189	110	0	No	No	No	No	No	No	No	No	＞7	11	5611	29715.6
403	40	femal	Left lobe	8	1	Type1	Yes	Yes	No	No	Yes	Yes	No	226	100	0	No	No	No	No	No	No	No	No	＞7	9	6306	20692.7
404	28	male	Right lobe	11.1	＞1	Type1	Yes	Yes	Yes	No	No	Yes	No	80	50	0	No	No	Yes	No	No	No	Yes	No	＞7	9	4008.5	19177.7
405	29	femal	Both the lobes	9.6	＞1	Type4	Yes	Yes	Yes	No	No	Yes	No	110	80	0	No	No	Yes	No	No	No	Yes	No	＞7	18	5663.5	27527.2
406	42	femal	Right lobe	5.6	＞1	Type2	Yes	Yes	No	No	No	Yes	No	145	100	0	No	Yes	Yes	No	No	No	Yes	No	＞7	9	4124	20005.4
407	28	male	Right lobe	11.9	1	Type4	Yes	Yes	No	Yes	No	Yes	No	120	50	0	No	Yes	Yes	No	No	No	Yes	No	＞7	9	6338.5	29564.7
408	10	femal	Right lobe	10.1	1	Type1	Yes	Yes	No	No	No	Yes	No	155	50	0	No	No	Yes	No	No	No	Yes	No	＞7	7	3683.5	12774.1
409	43	femal	Right lobe	14.8	＞1	Type1	Yes	Yes	Yes	No	No	No	No	90	15	0	No	No	Yes	No	No	No	Yes	No	≤7	7	4533.5	17738.8
410	38	femal	Right lobe	8	1	Type4	Yes	Yes	No	No	No	Yes	No	135	80	0	No	No	No	No	Yes	No	Yes	No	＞7	22	7178.5	35072.4
411	24	male	Right lobe	9	1	Type1	Yes	Yes	No	No	No	Yes	Yes	255	100	0	No	Yes	No	No	No	No	Yes	No	＞7	6	3774	17893.5
412	60	male	Right lobe	13	1	Type2	No	No	No	No	No	Yes	No	75	20	0	No	Yes	No	No	No	No	Yes	No	＞7	13	2983.5	19797.7
413	59	male	Left lobe	26.4	1	Type1	Yes	Yes	No	No	No	Yes	No	180	100	0	No	Yes	No	No	No	No	Yes	No	＞7	12	3333.5	32025.7
414	65	femal	Left lobe	9	1	Type1	Yes	Yes	No	No	No	Yes	No	65	20	0	No	Yes	No	No	No	No	Yes	No	＞7	12	2428.5	22499.4
415	41	male	Right lobe	18	1	Type2	Yes	Yes	No	No	No	Yes	No	190	60	0	No	No	No	No	No	No	No	No	＞7	23	3578.5	35997.5
416	39	male	Left lobe	7.6	1	Type4	No	No	No	No	No	Yes	No	110	50	0	No	No	No	No	No	No	No	No	＞7	9	3943.5	16683.2
417	65	male	Left lobe	9.8	＞1	Type5	Yes	Yes	No	No	No	Yes	Yes	215	100	0	No	No	No	No	No	No	No	No	＞7	10	2944	22360.1
418	52	femal	Left lobe	8.6	1	Type4	No	No	No	No	No	Yes	No	130	100	0	No	No	No	No	No	No	No	No	≤7	8	2538.5	16137
419	50	male	Right lobe	18.5	1	Type4	Yes	No	No	No	No	Yes	No	85	20	0	No	No	Yes	No	No	No	Yes	No	＞7	15	3274	26001.1
420	48	male	Right lobe	12	1	Type1	No	No	Yes	No	No	Yes	No	85	50	0	Yes	Yes	No	No	No	No	Yes	No	＞7	13	5073.5	33779.9
421	34	femal	Right lobe	8.4	1	Type4	No	No	Yes	No	No	Yes	No	70	30	0	No	No	Yes	No	No	No	Yes	No	＞7	9	3051	18833.2
422	51	femal	Left lobe	8	1	Type3	No	Yes	Yes	No	No	Yes	Yes	63	20	0	No	No	No	No	No	No	No	No	≤7	9	4629	17464.1
423	5	male	Right lobe	10	1	Type1	No	Yes	No	No	No	Yes	No	85	50	0	No	No	No	No	No	No	No	No	＞7	7	3778.5	9819.47
424	49	male	Right lobe	9.3	1	Type4	Yes	Yes	Yes	No	No	Yes	No	115	20	0	No	No	Yes	No	No	No	Yes	No	＞7	15	2593.5	23410.7
425	21	male	Left lobe	8.3	1	Type1	No	Yes	No	No	No	Yes	No	143	100	0	No	No	No	No	No	No	No	No	＞7	10	4066	22799.4
426	27	male	Right lobe	14.4	1	Type3	Yes	Yes	No	No	No	Yes	No	100	20	0	No	No	No	No	No	No	No	No	＞7	12	4926	22320.7
427	63	femal	Right lobe	16	1	Type4	Yes	No	No	No	Yes	Yes	No	165	50	0	No	No	No	No	No	No	No	No	＞7	10	3658.5	22561.8
428	4	femal	Right lobe	8.7	1	Type1	Yes	No	No	No	Yes	Yes	No	100	30	0	No	No	No	No	No	No	No	No	＞7	9	4246	15617.9
429	19	femal	Right lobe	12.2	1	Type4	No	Yes	No	No	No	Yes	No	90	50	0	No	No	No	No	No	No	No	No	≤7	7	2943.5	14114.3
430	36	male	Left lobe	11.9	1	Type1	Yes	Yes	Yes	No	Yes	Yes	No	150	100	0	No	No	No	No	No	No	No	No	＞7	8	5066	18630.7
431	66	femal	Right lobe	10	1	Type4	Yes	No	No	No	No	Yes	Yes	155	80	0	No	No	Yes	No	No	No	Yes	No	＞7	7	4078.5	20258.4
432	42	male	Right lobe	7.1	＞1	Type4	No	Yes	No	No	No	Yes	No	135	100	0	No	Yes	No	No	No	No	Yes	No	＞7	9	6610	26229.9
433	44	femal	Right lobe	12.8	1	Type3	Yes	No	No	No	No	Yes	No	136	60	0	No	No	Yes	No	No	No	Yes	No	＞7	8	4540	17657.3
434	47	femal	Right lobe	9	＞1	Type4	Yes	Yes	Yes	No	No	No	Yes	440	3500	2620	Yes	No	No	No	No	No	Yes	Yes	≤7	1	5850	40010.2
